# Supplementary material for: Aging and feature binding in visual working memory
Source: Front Psychol. 2022 Oct 6;13:977565. doi: 10.3389/fpsyg.2022.977565 (PMC9583905; doi:10.3389/fpsyg.2022.977565)
Supplement: Supplementary file 1 [file Table_1.xlsx]

## Sheet: Sheet1
Table 1
Feature Binding Studies in Healthy Aging
Study	Binding examined	Subject ages	Set size	Paradigm	Stimuli	Age-related effect of binding
Mitchell, Johnson, Raye, Mather, & D’Esposito (2000; Experiment 1)	Object and location binding	24 YAs (18-21 yo; m = 19.5); 24 OAs (63-85 yo; m = 74.1)	3	CDT	Line drawings of objects presented sequentially	Yes
Cowan, Naveh-Benjamin, Kilb, & Saults (2006)
Exp 1a:	Binding of color and location changes	53 YAs (m = 20.43 years); 28 OAs (m = 71.11); two groups of children (not described in this mini-review)	4, 6, 8, and 10	CDT	Colored squares	Yes
Exp 2a:	Binding of color and location changes	24 YAs (m = 18.94 yo); 32 OAs (m = 71.4 yo); two groups of children (not described in this mini-review)	4, 6, 8, and 10	CDT (separated trial blocks)	Colored squares	Yes (however smaller than Exp 1a)
Brockmole, Parra, Della Sala, & Logie (2008)
Exp 1:	Shape and color binding	12 YAs (m = 21.9); 12 OAs (m = 70.7 yo)	2, 4, 6	CDT	Colored shapes	No
Exp 2:	Shape and color binding	12 YAs (m = 21.5); 12 OAs (m = 67.3 yo)	4	CDT	Unique shapes (a verbal label could not be used)	No
Exp 3:	Shape and color binding	6 YAs (m = 22 yo); 12 OAs (m = 67.5 yo)	6	Recall task: location cued during memory test	Colored shapes	No
Parra, Abrahams, Logie, & Sala (2009)
Exp 1:	Color and color conjunction binding	14 YAs (m = 20.7); 14 OAs (m = 65.9)	3	CDT	Colored object shapes	No
Exp 2:	Color and color conjunction binding	12 YAs (m = 21.5); 12 OAs (m = 67.3)	4	CDT	Colored object shapes	No
Brown & Brockmole (2010)
Exp 1:	Color and shape binding	24 YAs (18-22 yo; m = 18.96); 24 OAs (72-73; m = 72.21)	3	CDT: One probe in test array (depending on stimuli condition)	Single color; single shape (black outline with a gray center); bound colored shapes	No
Exp 2:	Color and shape binding	24 YAs (18-24 yo; m = 20.33); 24 OAs (72-73 (m = 72.33)	3	CDT: One probe in test array (depending on stimuli condition)	Single color; single shape (black outline with a gray center); bound colored shapes	Yes
Brockmole & Logie (2013)	Shape, color and location binding	55,753 subjects analyzed* (OAs: above 50 yo and YAs in the age range of their twenties were the ones discussed)	1, 2, 3 and 4	Reconstruction paradigm	Half of the subjects (28,171) shown colored shapes and the other half (27,582) shown colored animals. Analyses indicated that there were no differences between these two types of stimuli so the researchers combined the data for binding and individual feature recall analyses	Yes
Peich, Husain, & Bays (2013)	Recall of oriented colored bars	Ages in four different age groups: 60 total (19-77 yo)	1 and 3	Dual feature (color and orientation) task	Colored bars of differing orientations	Yes
Isella, Molteni, Mapelli, & Ferrarese (2015)	Color and shape binding	25 YAs (20-30 yo; m = 24.8); 25 OAs (60 yo and above; m = 73.2)	4	CDT	Colored circles; abstract shapes (black outline with a white center); combination colored shapes	No
Pertzov, Heider, Liang, & Husain (2015)	Object and location idenfication	4 age groups: 34 (m = 25.2 yo); 35 (m = 35.2 yo); 35 (m = 49.2 yo); 35 (m = 67.5 yo)	1 and 3	Recall procedure: Click on the item and drag to the correct location	Fractals	No
Read, Rogers & Wilson (2016)
Exp 1:	Feature and location binding	31 YAs (17-25 yo; m = 19); 31 OAs (67-87 yo; m = 77)	4	CDT	Colored squares; Sequential and simultaneous presentation	No
Exp 2:	Feature and location and feature and feature conjunctions	42 YAs (17-25 yo; m = 19); 38 OAs (66-95 yo; m = 76.9)	3 and 4	CDT	Colored shapes	No
Rhodes, Parra & Logie (2016)	Shape and color binding	24 YAs (18-25 yo; m = 21.37); 24 OAs (67–78 yo; m = 73.17)	3	CDT: One probe in the test array	Shapes and colors and combination of the two features	No
Brown, Niven, Logie, Rhodes & Allen (2017)
Exp 1:	Shape and color binding	24 YAs (18-25 yo; m = 19.92); 24 OAs (70-86 yo; 76.08)	3	CDT: One probe in test array: Short (900 ms) and long (1500 ms) encoding of stimuli time	Color blob; black outlined shape with a grey center; or a colored shape	No
Exp 2:	Shape and color binding	24 YAs (18-25 yo; m = 22.13); 24 OAs (70-83 yo; 77.63)	3	CDT: One probe in test array: Sequential and simultaneous presentation of the stimuli	Color blob; black outlined shape with a grey center; or a colored shape	No
Exp 3:	Shape and color binding	24 YAs (18-25 yo; m = 20.50); 24 OAs (70-88 yo; 75.46)	3	CDT: One probe in test array: Irrelevant stimuli presented before test array (or control condition)	Color blob; black outlined shape with a grey center; or a colored shape	Yes
Rhodes, Parra, Cowan, & Logie (2017)
Exp. 1	Shape and color binding	48 YAs (24; m = 20.71 in the blocked condition and 24; m = 21.13 in the mixed condition); 49 OAs (24; m = 70.958 in the blocked condition and 25; m = 70.28 in the mixed condition)	3 and 6	CDT	Color, shape and bound (both color and shape) polygons	No
Exp. 2	Color and location binding	48 YAs (24; m = 20.71 in the blocked condition and 24; m = 21.13 in the mixed condition); 49 OAs (25; m = 70 in the blocked condition and 25; m = 71.42 in the mixed condition)	3 and 6	CDT	Color, location and binding (colored dots in varying locations)	No
Killin, Abrahams, Parra & Della Sala (2018)	Shape and color binding	24 YAs (18-25 ya; m = 20.5); 24 OAs (61-85 yo; m = 70.6)	3	CDT	Abstract shapes of either black or different colors: Shape-only or shape-binding	No
Mitchell, Cam-CAN & Cusack (2018)	Location and color binding	649 subjects (18 to 89 yo; m = 54.7)	1, 2, 3 and 4	Continous color report with a color-wheel	Colored dots	Yes
OA: Older adults; YA: Young adults; yo: years old; CDT: Change Detection Task; ms: milliseconds
* Refer to Figure 1 in their study for the amount in each age range
